# Supplementary material for: Integrated Transcriptome Analysis Reveals the Lung miRNA–mRNA Regulatory Network Associated with Avian Pathogenic E. coli Infection
Source: Vet Sci. 2025 Jan 26;12(2):95. doi: 10.3390/vetsci12020095 (PMC11860573; doi:10.3390/vetsci12020095)
Supplement: Supplementary file 1 [file vetsci-12-00095-s001.zip]

Archive with 14 entries (10 files):
- vetsci-3307142-supplementary/
- vetsci-3307142-supplementary/supplementary file/
- vetsci-3307142-supplementary/supplementary file/supplementary figures/
- vetsci-3307142-supplementary/supplementary file/supplementary figures/Figure S1 clinical picture.png
- vetsci-3307142-supplementary/supplementary file/supplementary figures/Figure S2.png
- vetsci-3307142-supplementary/supplementary file/supplementary figures/Figure S3-RAB37 mutant.pdf
- vetsci-3307142-supplementary/supplementary file/supplementary figures/Figure S4-RAB37 wild type.pdf
- vetsci-3307142-supplementary/supplementary file/supplementary tables/
- vetsci-3307142-supplementary/supplementary file/supplementary tables/Table S1.docx
- vetsci-3307142-supplementary/supplementary file/supplementary tables/Table S2.docx
- vetsci-3307142-supplementary/supplementary file/supplementary tables/Table S3.docx
- vetsci-3307142-supplementary/supplementary file/supplementary tables/Table S4.xlsx
- vetsci-3307142-supplementary/supplementary file/supplementary tables/Table S5.xlsx
- vetsci-3307142-supplementary/supplementary file/supplementary tables/Table S6.xlsx
