# Supplementary material for: Integrated Transcriptome Analysis Reveals the Lung miRNA–mRNA Regulatory Network Associated with Avian Pathogenic E. coli Infection
Source: Vet Sci. 2025 Jan 26;12(2):95. doi: 10.3390/vetsci12020095 (PMC11860573; doi:10.3390/vetsci12020095)
Supplement: Supplementary file 1 [file vetsci-12-00095-s001.zip › vetsci-3307142-supplementary/supplementary file/supplementary tables/Table S4.xlsx]

## Sheet: known_miRNA_stat
	Table S4 The known hairpin and mature miRNAs in different group
	Type	Control_1	Control_2	Control_3	APEC_1	APEC_2	APEC_3
	known_hairpin_miRNA	360	339	354	347	329	340
	known_mature_miRNA	470	445	459	459	431	449
