# Supplementary material for: Integrated Transcriptome Analysis Reveals the Lung miRNA–mRNA Regulatory Network Associated with Avian Pathogenic E. coli Infection
Source: Vet Sci. 2025 Jan 26;12(2):95. doi: 10.3390/vetsci12020095 (PMC11860573; doi:10.3390/vetsci12020095)
Supplement: Supplementary file 1 [file vetsci-12-00095-s001.zip › vetsci-3307142-supplementary/supplementary file/supplementary tables/Table S5.xlsx]

## Sheet: Sheet1
	Table S5 The differentially expressed miRNAs between APEC and control group
	miRNA	logFC	adjusted p value
	gga-miR-1434	1.33	0.0111912
	novel_203	8.82	0.0452615
	gga-miR-458a-3p	-1.25	0.00376123
	gga-miR-187-3p	-1.255	0.00674582
	novel_214	7.73	0.0298724
	novel_202	7.37	0.0308141
	gga-miR-212-5p	-1.099	0.0482972
	gga-miR-214	-1.079	0.0466164
	novel_217	5.74	0.0466151
	novel_222	5.83	0.0438125
	novel_225	5.695	0.0487131
	novel_208	5.26	0.0498625
	gga-miR-7445-3p	-4.99	0.0223835
	gga-miR-1649-5p	-3.14	0.0464877
	gga-miR-12256-3p	-3.82	0.0397182
	novel_240	7.13	0.0342593
	novel_231	6.28	0.041927
	novel_256	7.56	0.0312778
	novel_84	-6.58	0.0394999
	novel_257	6.25	0.0415742
	novel_102	-6.86	0.037436
	novel_140	-6.799	0.0376376
