# Supplementary material for: Integrated Transcriptome Analysis Reveals the Lung miRNA–mRNA Regulatory Network Associated with Avian Pathogenic E. coli Infection
Source: Vet Sci. 2025 Jan 26;12(2):95. doi: 10.3390/vetsci12020095 (PMC11860573; doi:10.3390/vetsci12020095)
Supplement: Supplementary file 1 [file vetsci-12-00095-s001.zip › vetsci-3307142-supplementary/supplementary file/supplementary tables/Table S6.xlsx]

## Sheet: Gene_expr_diff
	Table S6 The differentially expressed mRNAs between APEC and control group
	Geneid	logFC	adjust P Value
	LOC124418403	1.2198	0.037
	LOC121109235	1.3787	0.026
	CD69L	2.39	0.045
	LOC107049847	0.841	0.00146
	LOC430443	1.682	0.042
	NCAPH2	-0.637	0.024
	LRGUK	-2.67102	0.02637
	LOC121109412	-1.90752	0.04094
	MCM10	-0.716962	0.0273
	GNAT3	1.23876	0.0078
	GTSE1	-1.27485	8.029e-05
	CFTR	-0.728046	0.0358
	GLIPR1	1.683	0.00216
	E2F7	-0.981544	0.008
	LUM	-0.832185	0.0168
	GAS2L3	-1.44983	0.00018559
	HIST1H2A3	-0.603526	0.0478
	LOC427882	-0.802919	0.000427
	LOC121106462	-0.812818	0.00697
	HISTH2A4L1	-0.966388	0.004198
	HIST1H46	-0.926535	0.016825
	HIST1H2B7	-0.589012	0.007669
	HIST1H4B	-0.837765	0.019565
	HIST1H3A	-0.68497	0.01415
	LOC121106538	-0.848936	0.00599
	HIST1H2A4	-0.621725	0.02587
	HIST2H3A	-0.776831	0.0073
	HIST1H2BO	-0.672538	0.0049
	HIST1H2B7L4	-1.03561	0.0142886
	GRIN2B	0.609	0.02803
	C22orf23	-1.7405	0.0065356
	RAC2	0.636877	0.01649
	C1QTNF6	-0.725132	0.0052954
	IFT27	-0.946272	0.00396
	PARPBP	-0.7216	0.019545
	AKR1B10	-1.01864	0.0298329
	DNAI7	-1.58587	0.0405
	PNPLA3	-0.62128	0.047578
	MANSC1	-0.606067	0.009706
	FOXM1	-0.983182	0.0051369
	A2M	-1.11981	0.031424
	NCAPD2	-0.66757	0.0064567
	CDCA3	-0.796716	0.010588
	POLQ	-1.44542	0.003208
	STXBP5L	-0.870236	0.0158
	MAATS1	-0.829734	0.0301
	KIAA1524	-0.986078	0.00956756
	HJURP	-0.931696	0.00366
	HTR1F	-1.23479	0.01834
	N6AMT1	-0.699629	0.032927
	MIS18A	-0.639304	0.0061237
	DSCAM	-1.29784	0.0126477
	SIK1	-0.671379	0.000268789
	MAOB	-0.71964	0.010201
	SRPX	-0.702211	0.0049
	CYBB	0.695256	0.0239989
	C1HXORF59	-2.69654	0.0354777
	IL1RAPL1	-0.707026	0.0365799
	RBBP7	-0.697211	0.00662467
	PPP2R3B	-0.698404	0.0130179
	AFF3	0.59473	0.00525468
	IL1R2	1.34147	0.0309945
	C2orf40	-0.669586	0.00220569
	F10	0.599667	0.0302838
	ITGBL1	-0.8724	0.0428548
	LOC101748913	0.805987	0.0426907
	ACOD1	0.859427	0.0170858
	BORA	-0.765375	0.0360319
	MZT1	-0.663399	0.0159757
	DIAPH3	-1.19587	0.0132966
	FAM124A	0.901173	0.0367357
	CKAP2	-1.48418	0.00285338
	POSTN	-0.851978	0.0337443
	MTUS2	-0.768269	0.00424321
	SKA3	-0.799678	0.00955927
	CENPJ	-0.730798	0.00299727
	RNF17	-1.1069	0.0293979
	C11orf70	-0.86458	0.0446201
	FUT4	0.651732	0.0108179
	ANKRD42	-0.752495	0.00697595
	AQP11	1.16564	0.0192493
	LOC121108179	0.806718	0.038729
	P4HA3	-0.826764	0.0298301
	HBBA	-0.803012	0.0174838
	HBE1	-0.992194	0.0073182
	HPX	1.13456	0.025931
	LOC112531912	-0.8647	0.0320053
	LOC121113126	0.774261	0.0351095
	LOC121110055	0.623089	0.0444589
	ADCYAP1R1	0.924043	0.0356155
	NCAPG2	-1.04972	0.0178749
	LOC420486	1.95561	0.0121612
	LOC101750112	1.75755	0.0314814
	MASTL	-0.942811	0.0101495
	SPAG6	-1.8664	0.016608
	SAMD9L	-0.851693	0.0407222
	COL1A2	-0.661455	0.0120837
	ITGB8	-0.738745	0.0335979
	HOXA7	1.00521	0.031748
	SGO1	-1.17193	0.00457898
	ZNF385D	-0.782327	0.0091686
	CCR2	0.618202	0.0219703
	LZTFL1	-1.06947	0.0127415
	ULK4	-0.747408	0.0157743
	SUSD5	-0.793544	0.0421173
	EPDR1	-1.3511	0.0312046
	ANLN	-1.38739	0.013817
	PDE1C	-0.755299	0.00293042
	LOC420770	-0.773726	0.0139505
	CNTNAP2	-0.645996	0.0111443
	F13A1	0.679491	0.0133183
	SERPINB10B	-1.26845	0.0128388
	PIEZO2	-1.13607	0.0126698
	TMEM200C	-1.77945	0.00279998
	NDC80	-1.10272	0.00630326
	TYMS	-0.58359	0.0112517
	LOC421125	-0.73965	0.0355976
	MYBL1	-0.821276	0.00208789
	TERF1	-0.84155	0.0217367
	LOC101751416	0.736965	0.0447083
	TMEM67	-0.81394	0.0366245
	DCSTAMP	1.29319	0.00994449
	COL14A1	-1.03498	0.0143024
	MTBP	-0.773344	0.00718051
	FAM84B	0.638077	0.0251139
	LOC101748706	-0.811306	0.00528226
	LOC121110039	-0.717614	0.0436783
	TLR15	0.811806	0.0477683
	BUB1	-1.0231	0.00860556
	LOC112532067	0.702957	0.0469256
	BIRC5	-0.996081	0.0192711
	HHIPL2	1.5262	0.0133482
	SPATA17	-1.48593	0.0178516
	CENPF	-1.41456	0.00498482
	NEK2	-1.00119	0.000807314
	RSPH9	-2.37162	0.0350748
	QPCT	-0.70629	0.00187664
	LOC112530621	-2.17028	0.023105
	FMN2	-0.781886	0.038878
	ACTN2	-0.903688	0.0301551
	NID1	-0.743944	0.00469804
	LOC101747771	-0.662134	0.0263368
	PGBD5	-1.04752	0.0207036
	RSPH3	-2.35111	0.0321999
	MTFR2	-0.73277	0.0371351
	SOGA3	-1.32082	0.0167586
	CENPW	-1.21987	0.0111641
	MCM9	-0.876761	0.00504632
	METTL24	-0.76357	0.00115852
	MMS22L	-0.604641	0.0262445
	LOC121110211	-0.638469	0.0379401
	FHL5	-0.736114	0.00652181
	LYRM2	-0.628525	0.0287979
	TTK	-0.892408	0.00351734
	GSTA3	1.10903	0.0137647
	RRM2	-0.959407	0.0120026
	GREB1	1.14402	0.0166695
	LINC00954	-0.885022	0.0459798
	IFT172	-0.813508	0.0146202
	DRC1	-3.40042	0.0180359
	STMN4	-1.74126	0.0300709
	DEFB4A	-3.32847	0.000881976
	AvBD1	-1.785	0.0252571
	CENPQ	-1.065	0.0049866
	LOC107052104	0.618729	0.0307905
	KIF4B	-1.06565	0.00132038
	ERCC6L	-0.85852	0.00692015
	CCNB3	-1.01237	0.0137826
	PIH1D3	-1.53861	0.0419832
	CENPI	-1.32493	0.00514777
	IL8	0.719154	0.00463646
	CXorf65	0.659532	0.0296619
	AGTR2	-0.672359	0.0118832
	SLC6A14	-0.878532	0.0312753
	CPE	-0.967386	0.0306067
	RNF150	-0.674531	0.00779527
	LOC112532278	-0.743777	0.00384163
	HHIP	-0.723422	0.0215062
	INTU	-0.654477	0.0233795
	PLK4	-1.02426	0.00958603
	ETNPPL	-0.83026	0.039244
	DCTD	-0.942593	0.00994319
	NEIL3	-1.23537	0.000906166
	HMGB2	-1.07852	0.000973689
	RASGEF1B	0.753605	0.0177279
	SPP1	1.78158	0.000372662
	ADAMTS3	-0.654221	0.00182699
	CENPC	-0.609733	0.0180901
	CCNA2	-0.840708	0.00145106
	NDST4	1.03307	0.0324667
	ZGRF1	-0.944048	0.0115042
	CENPE	-1.43447	0.00175875
	FGL1A	-1.01005	0.0332237
	CEP135	-0.870244	0.00203943
	NSUN7	-0.837374	0.0314647
	NCAPG	-0.771233	0.00311881
	CFAP99	-1.27701	0.0168656
	SLBP	-0.794653	0.0085283
	CD8BP	1.04768	0.0070386
	EGR4	-2.3335	0.00569524
	LBX2	1.57598	0.0112721
	ZP1	-0.659784	0.0148277
	BUB1B	-1.35565	0.00209257
	KNSTRN	-0.70064	0.0201251
	KNL1	-0.990463	0.0114372
	E2F8	-0.871795	0.0027567
	KIF18A	-1.06144	0.00441764
	SYT9	-0.753254	0.0217827
	ABCC8	-1.58351	0.0400036
	USH1C	-2.12689	0.0130938
	TPH1	0.713888	0.000761623
	TNNT3	0.689658	0.0440107
	LOC124418006	0.814856	0.0201214
	INCENPL	-1.13101	0.0347895
	INCENP	-1.28623	0.00200968
	NUSAP1	-1.29333	0.00192055
	PLEKHH1	-0.675421	0.0216948
	PIGH	-0.652975	0.00152107
	LOC112532477	1.00999	0.0389974
	ARHGAP11B	-0.683734	0.00402788
	G2E3	-0.62026	0.0147423
	SSTR1	1.46545	0.0035
	DIO2	-0.932923	0.0352411
	CEP128	-0.586878	0.00360849
	FAM181A	0.640811	0.045418
	DLGAP5	-1.07497	0.00599093
	LOC423629	2.15242	0.015711
	RTKN2	-0.619369	0.00288568
	CDK1	-0.983221	0.00166095
	MTG1	0.592726	0.0181898
	DNA2	-0.830196	0.00489783
	TSPAN15	-0.590391	0.0408706
	H2AFY2	-0.586211	0.0280951
	CXCL12	-0.664154	0.0477946
	KIF20B	-1.09589	0.00339296
	CEP55	-1.07085	0.0106812
	KIF11	-1.08645	0.00202603
	ARHGAP19	-1.16708	0.00334812
	CHST15	0.641466	0.00873707
	LOC124418084	0.759829	0.0107625
	ADAM12	-0.964267	0.00442003
	MKI67	-1.04843	0.00340074
	ORMDL1	0.590498	0.0287295
	SLC40A1	-0.679524	0.00226124
	FAM171B	-1.3209	0.000702945
	SPAG16	-1.81486	0.0124828
	FN1	-0.645437	0.0100473
	TRPM8	-0.623232	0.0167265
	ARL4C	0.632333	0.00281181
	COL18A1	-0.915448	0.00122407
	DNAH7	-1.86467	0.00698743
	MDH1B	-1.039	0.0280418
	PDE1A	-0.673778	0.0442116
	CCDC141	-1.349	0.0171787
	RAPGEF4	0.721709	9.43335e-05
	LOC424167	-0.902843	0.0325248
	SPC25	-1.01114	0.00513763
	SCN3A	-1.38291	0.0372044
	FIGN	-0.689363	0.00456618
	EAF2	-1.0733	0.00192769
	LYPD1	-0.645934	0.0455147
	CCDC148	-1.12219	0.00426336
	ASPM	-1.23445	0.000589883
	SELE	0.783041	0.00695735
	NUF2	-1.17436	0.00344224
	CENPL	-0.910001	0.046321
	CACNA1E	1.6622	0.000578288
	ANGPTL1	-0.627688	0.0488962
	PRG4	-0.621247	0.00955841
	OLFM3	-0.597977	0.00233411
	LOC424473	1.14743	0.00331145
	F3	-0.738174	0.0271542
	CDC7	-0.957178	0.0136747
	VTG1	-0.939925	0.0109405
	PIF1	-1.03669	0.0118237
	KIF2C	-0.94004	0.000515586
	LOC107054051	-0.809076	0.0036559
	STIL	-0.7199	0.00474674
	CDKN2C	-1.1376	0.00150435
	LOC112532901	-0.86235	0.00245991
	LOC112532915	-0.717316	0.0355889
	CYP2J23	-0.615229	0.00312407
	ANGPTL3	-0.643092	0.010372
	DEPDC1	-1.04156	0.0128966
	PASK	-1.29575	0.000682685
	COL4A4	0.656473	0.0399911
	ATP13A5	0.805774	0.0126679
	HRASLS	0.804216	0.0365374
	MASP1	-2.00811	0.0195612
	NPPC	0.868659	0.0169938
	HRG	0.74799	0.0206074
	ECT2	-1.01126	0.00737884
	ZBBX	-3.41022	0.0294498
	SMC4	-0.700339	0.0034192
	PLCH1	-0.839067	0.0245997
	GPR149	1.49826	0.00102566
	INSYN1	1.13135	0.00382546
	CCNB1	-0.803336	0.00342906
	SCG3	-0.777873	0.00485159
	FANCI	-0.649427	0.025115
	FAM169B	-0.89273	0.00960994
	KIF23	-1.20821	0.00408049
	PRC1	-0.968265	0.00261827
	SMPD3	-0.755013	0.0113505
	LCAT	1.0027	0.0117093
	DNAAF1	-1.55606	0.0491012
	TOX3	-0.950717	0.0488343
	SALL1	-1.06613	0.01603
	SHCBP1	-0.792454	0.0043787
	ZNF536	-0.68758	0.0289461
	BEAN1	0.821727	0.0441637
	CENPN	-0.728709	0.00919566
	SLC22A31	0.616477	0.0213791
	FANCA	-0.621399	0.0246957
	LOC112533347	-6.54231	0.0074695
	LOC121106625	-0.650484	0.0297646
	LOC121106680	1.2564	0.0112017
	TRAIP	-1.05415	0.000916165
	FANCD2	-0.587501	0.0179543
	ABHD14A	0.871431	0.0382271
	SLC6A1	-1.20558	0.0260553
	CHDH	-0.663294	0.0258738
	ABHD6	0.760849	0.00579075
	PODXL2	-0.87065	0.0309477
	BHLHE40	0.660857	0.0114243
	TENM2	-0.911596	0.0152801
	HMMR	-1.22349	0.000682157
	PTTG2	-1.07571	0.0230555
	KIF20A	-1.45775	0.0012365
	HK3	0.582584	0.0149575
	ARL10	0.746727	0.0126341
	DCK2	-0.755737	0.00422313
	SPOCK1	-0.78821	0.0275686
	LECT2	-1.73909	0.0261205
	SLC22A4	-0.801601	0.0430479
	NPW	0.861562	0.0254819
	PLK1	-1.17444	0.00322084
	HBA1	-0.676573	0.033571
	LOC107054654	1.71288	0.0330801
	CDC45	-0.796443	0.0302186
	KNTC1	-0.812587	0.00274173
	CIT	-1.2992	0.0042036
	IQCD	-1.71149	0.046398
	HORMAD2	-1.07958	0.014806
	LOC121106502	-1.52591	0.0079034
	IL4I1	1.0983	0.0272179
	EXFABP	1.34749	0.00714356
	LCN15	2.3881	0.00134937
	RNF208	0.670076	0.0293844
	ENTPD2L	1.06336	0.0272662
	ARRDC1	0.594841	0.00353434
	TNFSF8	0.625246	0.0393636
	TNC	-0.713762	0.0145412
	ASTN2	-1.00358	0.0449578
	ST6GALNAC6	0.72433	0.000994451
	PHF19	-0.755618	0.00420093
	ALC	1.14429	0.0166685
	LOC124417289	-0.785184	0.0328232
	DNAH9	-2.73621	0.0431484
	EVPL	-0.861082	0.0100411
	MYO15L	-0.672774	0.0473669
	KPNA2	-0.935754	0.00399035
	ENGASE	0.624139	0.0289706
	RAB37	0.651937	0.0300614
	MCHR1	1.18016	0.0290269
	LOC107054771	0.881622	0.038322
	LOC121107213	-1.02258	0.0311512
	ELN	-0.888266	0.0332144
	IFT22	-0.581897	0.0360955
	CCLI7	-1.49872	0.00258045
	TMEM248	0.793269	0.00362632
	SPAG5	-1.2604	0.00173337
	TLCD1	1.08774	0.00608781
	EFCAB5	-0.639896	0.00334482
	LOC101749175	0.664149	0.00224466
	PRR11	-1.2275	0.00152954
	FBXO39	-0.804661	0.0232592
	DDEFL1	0.786858	0.00186364
	FAM83D	-1.42635	0.0077774
	TP53TG5	0.624888	0.0393786
	PI3	0.947234	0.0335129
	LOC770857	0.636775	0.016521
	TGM3	-1.37188	0.0280187
	SRXN1	0.756383	0.0411114
	C20orf96	-1.23769	0.0203668
	ID1	0.78223	0.00504793
	TPX2	-1.24367	0.00266667
	LBP	1.16212	0.00608568
	UBE2U	-1.06234	0.00575408
	EDN3	0.624645	0.0464897
	TUBB1	0.714012	0.031146
	RBM38	-0.628587	0.00619378
	LOC107049018	-0.617363	0.0119588
	CFAP74	-1.31753	0.0409611
	GABRD	-1.13018	0.0463641
	TMEM240	1.01148	0.026981
	CENPS	-0.74581	0.0387545
	TMEM127	0.617646	0.0340716
	NCAPH	-1.03803	0.00152344
	E2F2	-0.725196	0.00729682
	LOC419602	0.697705	0.0294279
	STMN1	-1.156	0.00299428
	CSF3R	0.714597	0.0145538
	CLSPN	-0.709812	0.0284836
	FNDC5	0.642374	0.0186135
	NCAPD3	-0.829372	0.00771775
	SCN4B	0.64351	0.0119063
	TTC12	-0.843591	0.0384381
	LOC101749531	-1.28032	0.00347361
	LOC121107557	0.68683	0.0174208
	CD244	0.812623	0.00118324
	SLAMF1	0.661852	0.0185004
	IL6	0.803325	0.00299489
	CKS1B	-1.16644	0.00165288
	MCL1	-0.584167	0.006642
	ECM1	0.873509	0.00449743
	FCER1G	1.19571	0.00981183
	TUBA5	-0.671558	0.00711315
	UBE2T	-0.969188	0.0304348
	LOC428541	-1.19292	0.021882
	SHISA4	0.747752	0.0481377
	FAM72A	-0.96179	0.0139874
	SYCP1	0.663437	0.0166214
	TSHB	0.829947	0.0354032
	SCUBE3	-1.07706	0.012017
	TREM2	0.784112	0.00623392
	LOC107057545	-1.39053	0.0446957
	LOC769232	0.670702	0.0309148
	LOC101747602	1.59212	0.00332279
	LOC124417417	1.50305	0.00840518
	KIF18B	-0.873084	0.0066057
	OSBPL7	0.583415	0.0256617
	TOP2A	-1.1063	0.00291987
	KRT14	0.69278	0.0477488
	HSPB9	3.60581	0.045039
	CNTNAP1	-0.610055	0.00995432
	LOC121107724	2.00456	0.0237616
	FBN3	-0.621413	0.00732072
	LMNB2	-0.582115	0.0130075
	SLC1A6	1.05081	0.00975215
	LOC101750889	0.910139	0.0232145
	APC2	0.885276	0.047285
	KLF2	0.864182	0.00452157
	UHRF1	-0.630545	0.0182305
	LOC112531035	-1.98975	0.00695745
	LOC121107789	-2.09638	0.00728567
	C3	0.945076	0.0139384
	LOC107049412	0.899502	0.023268
	LOC100859725	1.61572	0.011673
	LOC100858226	-0.958433	0.0229889
	LOC112531171	-1.15965	0.00251581
	LOC121107815	-1.08779	0.022623
	LOC100857964	1.2046	0.0360416
	LOC107050390	1.22735	0.0332232
	CHIR-B4	1.15041	0.00668838
	LOC112531339	1.11624	0.00438579
	LOC124417461	1.03551	0.0171639
	LOC121108676	-1.54817	0.014313
	CCDC65	-2.61696	0.0470903
	ASIC1	-0.625343	0.0183061
	LOC107055396	-0.705321	0.0454194
	RACGAP1	-1.34884	0.00437113
	TMEM106C	-1.02134	0.0401373
	ESPL1	-0.766224	0.00132862
	LOC107049666	0.697435	0.0372181
	LOC107053122	-2.95052	0.0058455
	LOC112530492	-2.02815	0.0486202
	LOC121108210	-2.50803	0.00620367
	LOC112530489	-0.654775	0.0112747
	LOC121108481	-0.687539	0.01696
	LIPG	1.0864	0.0243649
	KIF24	-0.660447	0.0137569
	LOC100858919	0.608062	0.00378569
	TROJANZ	1.03283	0.00394811
	CD72	1.92497	0.0210202
	LOC124417561	2.93712	0.00539188
	ADAMTS12	-0.879179	0.00013375
	NIM1K	0.649131	0.0278791
	GZMA	1.04425	0.00520067
	GZMK	0.66341	0.0447562
	RAB3C	0.857868	0.00118942
	RGS7BP	-0.822763	0.0240353
	CENPH	-1.1939	0.0152242
	FAM169A	-0.958686	0.0254182
	MAP1B	-1.08283	0.0113719
	SLC1A1	-1.50621	0.00257798
	SH3GL2	0.854234	0.0499574
	ADAMTSL1	-0.72475	0.000787924
	LOC124417067	1.04131	0.0133575
	TRPM6	0.848889	0.0449454
	LOC121108299	3.3143	0.000625256
	CPLX1	3.56264	0.000225735
	ADGRV1	1.27994	0.0329723
	LOC101749891	-1.14092	0.0449663
	SMC2	-1.12632	0.00524786
	MELK	-1.09716	0.0193294
	LOC112531297	-1.11087	0.0215528
	LOC425940	0.648295	0.00433848
	LOC101752139	0.800262	0.039726
	LOC121108945	1.14134	0.0212023
	LOC121109254	-0.682742	0.0219816
	LOC112532984	-0.740164	0.0472539
	TRNAG-CCC	1.1039	0.0014279
	LOC121107739	1.08488	0.0438908
	TRNAM-CAU	0.953273	0.0168789
	LOC101751743	-2.41362	0.0475909
	TRNAD-GUC	0.785556	0.0316348
	LOC112531612	0.697047	0.0407039
	LOC107053589	-0.915115	0.0386554
	LOC121109120	0.761171	0.0438926
	TRNAV-CAC	0.730802	0.0478788
	LOC107053979	1.20455	0.0283351
	LOC107054682	-1.54722	0.00777754
	LOC101750283	1.0342	0.0187419
	LOC107055374	-1.34517	0.00461175
	LOC124417672	-0.795211	0.0117972
	LOC107049685	0.754683	0.0114392
	LOC112531568	-1.27177	0.0100265
	LOC112531577	-1.63042	0.00883106
	LOC112531631	2.22688	0.0315364
	LOC121113127	1.18645	0.00508683
	LOC121109709	-0.765805	0.0346832
	LOC121109834	-0.978109	0.0281572
	LOC112531715	-0.665062	0.0235596
	LOC121112047	-0.639928	0.00347419
	LOC121109547	-0.682159	0.0124145
	LOC101749691	0.948861	0.0154227
	LOC112531781	1.2579	0.017972
	LOC112531945	-1.87327	0.0175975
	TRNAA-AGC	0.897242	0.0373174
	LOC121110073	1.25016	0.0245357
	LOC124417687	0.78485	0.00866548
	LOC121109988	1.15518	0.0179223
	TRNAE-CUC	1.04366	0.00248408
	TRNAE-UUC	1.09765	0.00122672
	LOC121109659	-0.784072	0.0351573
	LOC121113106	0.877928	0.0458995
	LOC112532228	-1.04244	0.0183363
	LOC121113145	0.878364	0.012414
	LOC121110321	-0.785779	0.0377926
	LOC101747727	-0.961698	0.0365516
	LOC124418343	1.74267	0.00171033
	LOC107052995	1.61401	0.0190602
	LOC112532227	1.3238	0.0229979
	LOC112532220	0.859385	0.0290025
	LOC107052067	1.06434	0.0273009
	LOC121110603	0.979856	0.02466
	LOC107052085	0.905802	0.02755
	LOC121110637	-2.49092	0.039838
	LOC107051752	-0.599405	0.002701
	LOC107051747	-1.06062	0.02196
	LOC121110678	-0.594788	0.0235
	LOC121113203	0.788	0.0418
	LOC121110566	1.2377	0.0175
	LOC121110973	-1.64286	0.0054
	LOC112532589	0.9326	0.00367
	LOC107053528	0.785	0.0228
	LOC121110863	1.107	0.022
	TRNAK-CUU	0.8229	0.00856086
	LOC101751884	-0.583338	0.0495574
	LOC112532652	-0.822462	0.0115942
	LOC121113332	-0.835456	0.0048388
	LOC101747532	1.09999	0.0448941
	LOC107053784	-0.786607	0.0216947
	LOC101747789	0.9809	0.018918
	LOC101748000	-0.749244	0.0136276
	LOC121113405	-0.68988	0.0107797
	LOC107053885	0.687	0.0240836
	LOC112532844	0.775	0.04186
	LOC107053924	-1.45796	0.01776
	TRNAQ-CUG	0.8283	0.0433239
	LOC112533186	-1.018	0.00102166
	LOC101749699	1.29	0.04866
	MIRLET7D	-0.656808	0.0275187
	LOC124417171	0.85695	0.0152525
	LOC101751855	1.0476	0.04087
	LOC107054398	-0.584195	0.0153687
	LOC121106793	-0.613586	0.015217
	LOC107054619	1.4779	0.00476438
	LOC107054657	1.273	0.0235285
	LOC112533519	0.696	0.02682
	LOC112533524	1.111	0.014685
	LOC112533523	0.71098	0.0123995
	LOC124417237	0.7539	0.0215
	LOC101749517	-0.793895	0.029
	LOC121111904	0.8135	0.02732
	LOC121107099	1.05265	0.018494
	LOC121107235	-0.918533	0.0317
	LOC121107373	-1.01087	0.03768
	LOC112530278	1.018	0.01385
	MIR1466	1.42	0.011389
	LOC101748259	1.199	0.0009495
	LOC121107663	2.748	0.000179599
	LOC112530406	0.937	0.00913693
	LOC112530462	0.636	0.0115887
	LOC112530456	-0.629903	0.031517
	LOC121107763	-0.686367	0.0403937
	LOC112531419	-4.28332	0.0294165
	LOC107049648	-3.36309	0.0221145
	LOC124417575	0.612	0.0302983
	LOC121108822	1.35582	0.024008
	LOC121108548	-0.70593	0.03778
	LOC112530580	1.00429	0.012238
	LOC107052325	0.90095	0.047791
	LOC112530601	2.776	0.000607
	LOC124417576	-1.1009	0.01295
	LOC112530181	1.273	0.011634
	J6367_mgt20	-0.725107	0.0005107
